# Supplementary material for: Evolution and gene capture in ancient endogenous retroviruses - insights from the crocodilian genomes
Source: Retrovirology. 2014 Dec 12;11:71. doi: 10.1186/s12977-014-0071-2 (PMC4299795; doi:10.1186/s12977-014-0071-2)
Supplement: Additional file 2: — Repbase_entries.xlsx. Summary of the consensus sequences submitted to Repbase including internal and LTR sequences. Entries are available from http://www.girinst.org/repbase/index.html. [file 12977_2014_71_MOESM2_ESM.xlsx]

## Sheet: LTR
Consensus	Class	Evidence
ERV1-1_AMi-LTR	ERV1	internal sequence
ERV1-1_Crp-LTR	ERV1	internal sequence
ERV1-1_Gav-LTR	ERV1	internal sequence
ERV1-10_AMi-LTR	ERV1	internal sequence
ERV1-12_AMi-LTR	ERV1	internal sequence
ERV1-2_AMi-LTR	ERV1	internal sequence
ERV1-2_Crp-LTR	ERV1	internal sequence
ERV1-2_Gav-LTR	ERV1	internal sequence
ERV1-2A_Crp-LTR	ERV1	internal sequence
ERV1-2B_Crp-LTR	ERV1	internal sequence
ERV1-2B2_Crp-LTR	ERV1	internal sequence
ERV1-2C_Crp-LTR	ERV1	internal sequence
ERV1-3_AMi-LTR	ERV1	internal sequence
ERV1-3_Crp-LTR	ERV1	internal sequence
ERV1-3B_AMi-LTR	ERV1	internal sequence
ERV1-3C_AMi-LTR	ERV1	internal sequence
ERV1-3Y_AMi-LTR	ERV1	internal sequence
ERV1-4_AMi-LTR	ERV1	internal sequence
ERV1-4_Crp-LTR	ERV1	internal sequence
ERV1-4_Gav-LTR	ERV1	internal sequence
ERV1-4B_Gav-LTR	ERV1	internal sequence
ERV1-5_Crp-LTR	ERV1	internal sequence
ERV1-5B_Crp-LTR	ERV1	internal sequence
ERV1-6_AMi-LTR	ERV1	internal sequence
ERV1-6_Crp-LTR	ERV1	internal sequence
ERV1-7_AMi-LTR	ERV1	internal sequence
ERV1-7_Crp-LTR	ERV1	internal sequence
ERV1-8_AMi-LTR	ERV1	internal sequence
ERV1-8_Crp-LTR	ERV1	internal sequence
ERV1-9_AMi-LTR	ERV1	internal sequence
LTR2_Ami	ERV1	Similarity to ERV1-4B_Gav-LTR
LTR39_Ami	ERV1	Similarity to ERV1-14_Crp-LTR
LTR43_Ami	ERV1	Similarity to LTR43_Ami
LTR44_Ami	ERV1	Similarity to TguERV12
LTR-46_Crp	ERV1	Similarity to ERV1-7_Crp-LTR
LTR-566_AMi	ERV1	Similarity to ERV1-12_AMi-LTR
LTR-89_Gav	ERV1	Similarity to ERV1-7_Crp-LTR
LTR-90_Gav	ERV1	Similarity to ERV1-12_AMi-LTR
ERV3-1_AMi-LTR	ERV3	internal sequence
ERV3-2_AMi-LTR	ERV3	internal sequence
ERV3-2_Crp-LTR	ERV3	internal sequence
ERV3-2B_Crp-LTR	ERV3	internal sequence
LTR-22_Crp	ERV3	Similarity to ERV3-2_AMi-LTR
LTR-38_Gav	ERV3	Similarity to ERV3-2B_Crp-LTR
LTR7_Ami	ERV3	Similarity to ERV3-2B_Crp-LTR
LTR7B_Ami	ERV3	Similarity to ERV3-2B_Crp-LTR
LT-46_AMi-LTR	ERV4	Similarity to LT46C_AMi-LTR
LT-46A1_AMi-LTR	ERV4	Similarity to LT46C_AMi-LTR
LT46B_AMi-LTR	ERV4	Similarity to LT46C_AMi-LTR
LT46C_AMi-LTR	ERV4	Similarity to SFV1-12D_AMi-LTR
LT46D_AMi-LTR	ERV4	Similarity to LT46C_AMi-LTR
LT46E_AMi-LTR	ERV4	Similarity to LT46C_AMi-LTR
LT-47_AMi-LTR	ERV4	Similarity to LT46C_AMi-LTR
LT47B_AMi-LTR	ERV4	Similarity to LT46C_AMi-LTR
LT-47B_AMi-LTR	ERV4	Similarity to LT46C_AMi-LTR
LT47C_AMi-LTR	ERV4	Similarity to LT46E_AMi-LTR
LT47D_AMi-LTR	ERV4	Similarity to LT46E_AMi-LTR
LT47D1_AMi-LTR	ERV4	Similarity to LT46D_AMi-LTR
LT47E_AMi-LTR	ERV4	Similarity to SFV1-5_AMi-LTR
LTR13_Crp	ERV4	Similarity to SFV1-13_Gav-LTR
LTR-13_Crp	ERV4	Similarity to SFV1-23B_Gav-LTR
LTR13B_Crp	ERV4	Similarity to SFV1-21_Gav-LTR
LTR-13B_Crp	ERV4	Similarity to SFV1-7B_Gav-LTR
LTR-14_Gav	ERV4	Similarity to SFV1-13_Gav-LTR
LTR-14B_Gav	ERV4	Similarity to SFV1-13_Gav-LTR
LTR-31_Crp	ERV4	Similarity to SFV1-22_Gav-LTR
LTR-32_Crp	ERV4	Similarity to SFV1-10_Gav-LTR
LTR-367_AMi	ERV4	Similarity to LT46E_AMi-LTR
LTR-4185_Crp	ERV4	Similarity to SFV1-6_Gav-LTR
LTR-44_Crp	ERV4	Similarity to SFV1-26_Gav-LTR
LTR-691_AMi	ERV4	Similarity to SFV1-2_AMi-LTR
LTR-7_Crp	ERV4	Similarity to SFV1-12_Crp-LTR
LTR-91_Gav	ERV4	Similarity to SFV1-14B_Crp-LTR
LTR-94_Gav	ERV4	Similarity to SFV1-23_Gav-LTR
LTR-95_Gav	ERV4	Similarity to SFV1-2_Crp-LTR
SFV1-1_AMi-LTR	ERV4	internal sequence
SFV1-1_Crp-LTR	ERV4	internal sequence
SFV1-1_Gav-LTR	ERV4	internal sequence
SFV1-10_AMi-LTR	ERV4	internal sequence
SFV1-10_Crp-LTR	ERV4	internal sequence
SFV1-10_Gav-LTR	ERV4	internal sequence
SFV1-10B_Gav-LTR	ERV4	internal sequence
SFV1-11_AMi-LTR	ERV4	internal sequence
SFV1-11_Crp-LTR	ERV4	internal sequence
SFV1-11_Gav-LTR	ERV4	internal sequence
SFV1-11B_Gav-LTR	ERV4	internal sequence
SFV1-12_AMi-LTR	ERV4	internal sequence
SFV1-12_Crp-LTR	ERV4	internal sequence
SFV1-12_Gav-LTR	ERV4	internal sequence
SFV1-12B_AMi-LTR	ERV4	internal sequence
SFV1-12B_Crp-LTR	ERV4	internal sequence
SFV1-12C_AMi-LTR	ERV4	internal sequence
SFV1-12D_AMi-LTR	ERV4	internal sequence
SFV1-13_AMi-LTR	ERV4	internal sequence
SFV1-13_Crp-LTR	ERV4	Similarity to SFV1-10_Crp-LTR
SFV1-13_Gav-LTR	ERV4	internal sequence
SFV1-14_Crp-LTR	ERV4	internal sequence
SFV1-14_Gav-LTR	ERV4	internal sequence
SFV1-14B_Crp-LTR	ERV4	internal sequence
SFV1-15_AMi-LTR	ERV4	internal sequence
SFV1-15_Crp-LTR	ERV4	internal sequence
SFV1-15_Gav-LTR	ERV4	internal sequence
SFV1-15B_Crp-LTR	ERV4	internal sequence
SFV1-15C_Crp-LTR	ERV4	internal sequence
SFV1-16_AMi-LTR	ERV4	internal sequence
SFV1-16_Crp-LTR	ERV4	internal sequence
SFV1-16_Gav-LTR	ERV4	internal sequence
SFV1-17_AMi-LTR	ERV4	internal sequence
SFV1-17_Gav-LTR	ERV4	internal sequence
SFV1-18_AMi-LTR	ERV4	internal sequence
SFV1-18_Crp-LTR	ERV4	internal sequence
SFV1-18_Gav-LTR	ERV4	internal sequence
SFV1-19_Crp-LTR	ERV4	internal sequence
SFV1-19_Gav-LTR	ERV4	internal sequence
SFV1-19B_Gav-LTR	ERV4	internal sequence
SFV1-1B_AMi-LTR	ERV4	internal sequence
SFV1-2_AMi-LTR	ERV4	internal sequence
SFV1-2_Crp-LTR	ERV4	internal sequence
SFV1-2_Gav-LTR	ERV4	internal sequence
SFV1-20_AMi-LTR	ERV4	internal sequence
SFV1-20_Crp-LTR	ERV4	internal sequence
SFV1-20_Gav-LTR	ERV4	internal sequence
SFV1-20B_Crp-LTR	ERV4	internal sequence
SFV1-21_Crp-LTR	ERV4	internal sequence
SFV1-21_Gav-LTR	ERV4	internal sequence
SFV1-22_Gav-LTR	ERV4	internal sequence
SFV1-23_Gav-LTR	ERV4	internal sequence
SFV1-23B_Gav-LTR	ERV4	internal sequence
SFV1-24_Gav-LTR	ERV4	internal sequence
SFV1-25_Gav-LTR	ERV4	internal sequence
SFV1-25B_Gav-LTR	ERV4	internal sequence
SFV1-26_Gav-LTR	ERV4	internal sequence
SFV1-27_Gav-LTR	ERV4	internal sequence
SFV1-28_Gav-LTR	ERV4	internal sequence
SFV1-2B_AMi-LTR	ERV4	internal sequence
SFV1-3_AMi-LTR	ERV4	internal sequence
SFV1-3_Crp-LTR	ERV4	internal sequence
SFV1-3_Gav-LTR	ERV4	internal sequence
SFV1-3B_AMi-LTR	ERV4	internal sequence
SFV1-4_AMi-LTR	ERV4	internal sequence
SFV1-4_Crp-LTR	ERV4	internal sequence
SFV1-4_Gav-LTR	ERV4	internal sequence
SFV1-5_AMi-LTR	ERV4	internal sequence
SFV1-5_Crp-LTR	ERV4	internal sequence
SFV1-5_Gav-LTR	ERV4	internal sequence
SFV1-5B_AMi-LTR	ERV4	internal sequence
SFV1-5B_Gav-LTR	ERV4	internal sequence
SFV1-5C_AMi-LTR	ERV4	internal sequence
SFV1-6_AMi-LTR	ERV4	internal sequence
SFV1-6_Crp-LTR	ERV4	internal sequence
SFV1-6_Gav-LTR	ERV4	internal sequence
SFV1-6B_Crp-LTR	ERV4	internal sequence
SFV1-7_AMi-LTR	ERV4	internal sequence
SFV1-7_Crp-LTR	ERV4	internal sequence
SFV1-7_Gav-LTR	ERV4	Similarity to SFV1-24_Gav-LTR
SFV1-7B_Gav-LTR	ERV4	Similarity to SFV1-24_Gav-LTR
SFV1-7B2_Gav-LTR	ERV4	Similarity to SFV1-24_Gav-LTR
SFV1-7C_Gav-LTR	ERV4	Similarity to SFV1-24_Gav-LTR
SFV1-8_AMi-LTR	ERV4	internal sequence
SFV1-8_Crp-LTR	ERV4	internal sequence
SFV1-8_Gav-LTR	ERV4	internal sequence
SFV1-9_AMi-LTR	ERV4	internal sequence
SFV1-9_Gav-LTR	ERV4	internal sequence
ERV-1_AMi-LTR		internal sequence
ERV-1_Crp-LTR		internal sequence
ERV-2_AMi-LTR		internal sequence
ERV-2_Crp-LTR		internal sequence
ERV-2B_Crp-LTR		internal sequence
ERV-2C_Crp-LTR		internal sequence
ERV-3_AMi-LTR		internal sequence
ERV-3_Crp-LTR		internal sequence
ERV-4_AMi-LTR		internal sequence
ERV-4_Crp-LTR		internal sequence
ERV-4B_Crp-LTR		internal sequence
ERV-5_AMi-LTR		internal sequence
ERV-5_Crp-LTR		internal sequence
ERV-5B_Crp-LTR		internal sequence
ERV-6_Crp-LTR		internal sequence
ERV-6B_Crp-LTR		internal sequence
ERV-7_Crp-LTR		internal sequence
LTR40_Ami		Similarity to ERV-2C_Crp-LTR
LTR45_Ami		Similarity to LTR-51_Gav
LTR-47_Gav		Similarity to ERV-4B_Crp-LTR
LTR-497a_AMi		Similarity to LTR-51_Gav
LTR-51_Gav		Similarity to Ovex1 and ERV-2C_Crp-LTR
LTR-6B_Crp		Similarity to ERV-3_CMy-LTR
LTR-6C_Crp		Similarity to ERV-3_CMy-LTR

## Sheet: Internal sequence
Consensus	Class
ERV1-1_AMi-I	ERV1
ERV1-1_Crp-I	ERV1
ERV1-1_Gav-I	ERV1
ERV1-10_AMi-I	ERV1
ERV1-12_AMi-I	ERV1
ERV1-2_AMi-I	ERV1
ERV1-2_Crp-I	ERV1
ERV1-2_Gav-I	ERV1
ERV1-3_AMi-I	ERV1
ERV1-3_Crp-I	ERV1
ERV1-3B_AMi-I	ERV1
ERV1-4_AMi-I	ERV1
ERV1-4_Crp-I	ERV1
ERV1-4_Gav-I	ERV1
ERV1-5_Crp-I	ERV1
ERV1-6_AMi-I	ERV1
ERV1-6_Crp-I	ERV1
ERV1-7_AMi-I	ERV1
ERV1-7_Crp-I	ERV1
ERV1-8_AMi-I	ERV1
ERV1-8_Crp-I	ERV1
ERV1-9_AMi-I	ERV1
ERV3-1_AMi-I	ERV3
ERV3-2_AMi-I	ERV3
ERV3-2_Crp-I	ERV3
LT-46_AMi-I	ERV4
LT-47_AMi-I	ERV4
SFV1-1_AMi-I	ERV4
SFV1-1_Crp-I	ERV4
SFV1-1_Gav-I	ERV4
SFV1-10_AMi-I	ERV4
SFV1-10_Crp-I	ERV4
SFV1-10_Gav-I	ERV4
SFV1-11_AMi-I	ERV4
SFV1-11_Crp-I	ERV4
SFV1-11_Gav-I	ERV4
SFV1-11B_Gav-I	ERV4
SFV1-12_AMi-I	ERV4
SFV1-12_Crp-I	ERV4
SFV1-12_Gav-I	ERV4
SFV1-12B_AMi-I	ERV4
SFV1-12C_AMi-I	ERV4
SFV1-12D_AMi-I	ERV4
SFV1-13_AMi-I	ERV4
SFV1-13_Gav-I	ERV4
SFV1-14_Crp-I	ERV4
SFV1-14_Gav-I	ERV4
SFV1-14B_Crp-I	ERV4
SFV1-15_AMi-I	ERV4
SFV1-15_Crp-I	ERV4
SFV1-15_Gav-I	ERV4
SFV1-16_AMi-I	ERV4
SFV1-16_Crp-I	ERV4
SFV1-16_Gav-I	ERV4
SFV1-17_AMi-I	ERV4
SFV1-17_Crp-I	ERV4
SFV1-17_Gav-I	ERV4
SFV1-18_AMi-I	ERV4
SFV1-18_Crp-I	ERV4
SFV1-18_Gav-I	ERV4
SFV1-19_Crp-I	ERV4
SFV1-19_Gav-I	ERV4
SFV1-2_AMi-I	ERV4
SFV1-2_Crp-I	ERV4
SFV1-2_Gav-I	ERV4
SFV1-20_AMi-I	ERV4
SFV1-20_Crp-I	ERV4
SFV1-20_Gav-I	ERV4
SFV1-21_Crp-I	ERV4
SFV1-21_Gav-I	ERV4
SFV1-22_Gav-I	ERV4
SFV1-23_Gav-I	ERV4
SFV1-24_Gav-I	ERV4
SFV1-25_Gav-I	ERV4
SFV1-25B_Gav-I	ERV4
SFV1-27_Gav-I	ERV4
SFV1-28_Gav-I	ERV4
SFV1-3_AMi-I	ERV4
SFV1-3_Crp-I	ERV4
SFV1-3_Gav-I	ERV4
SFV1-4_AMi-I	ERV4
SFV1-4_Crp-I	ERV4
SFV1-4_Gav-I	ERV4
SFV1-5_AMi-I	ERV4
SFV1-5_Crp-I	ERV4
SFV1-5_Gav-I	ERV4
SFV1-5B_AMi-I	ERV4
SFV1-5C_AMi-I	ERV4
SFV1-6_AMi-I	ERV4
SFV1-6_Crp-I	ERV4
SFV1-6_Gav-I	ERV4
SFV1-7_AMi-I	ERV4
SFV1-7_Crp-I	ERV4
SFV1-8_AMi-I	ERV4
SFV1-8_Crp-I	ERV4
SFV1-8_Gav-I	ERV4
SFV1-9_AMi-I	ERV4
SFV1-9_Gav-I	ERV4
ERV-1_AMi-I
ERV-1_Crp-I
ERV-2_AMi-I
ERV-3_AMi-I
ERV-3_Crp-I
ERV-4_AMi-I
ERV-4_Crp-I
ERV-5_AMi-I
ERV-5_Crp-I
ERV-6_Crp-I
ERV-7_Crp-I
