# Supplementary material for: Evolution and gene capture in ancient endogenous retroviruses - insights from the crocodilian genomes
Source: Retrovirology. 2014 Dec 12;11:71. doi: 10.1186/s12977-014-0071-2 (PMC4299795; doi:10.1186/s12977-014-0071-2)
Supplement: Additional file 4: — RetroTector_ERV_sequences.csv. Overview of individual sequence identifiers and genomic locations of each intact insertion used in the analyses. Also includes the corresponding CrocERV family, ERV class, and predicted PBS, PPT and TSD sequences. [file 12977_2014_71_MOESM4_ESM.csv]

ERV Class	Family	ERV ID	Genome scaffold	Start	End	PBS	PPT	5` TSD	3` TSD	Length	Additional comments
ERV1	CrocERV1	Crpo-10475_1-P00001	10475	18574	27181	tgggggcttggccgggat	N/A	gcgt/tg	ca/gcgt	8608	orthologous to Gaga-10992_1-P00001
ERV1	CrocERV1	Crpo-10716_3-P00001	10716	261371	267262	tgggggctcatccaggat	N/A	ccaggg/tg	ca/tcaggg	5892	orthologous to Gaga-24520-P00001
ERV1	CrocERV1	Crpo-10889-P00001	10889	55408	61963	tgggggctcgcccagcag	N/A	ccat/tg	ca/ccat	6556
ERV1	CrocERV1	Crpo-11384-S00001	11384	64530	56688	tgggggctcgtctgggat	aggaatggagaagtactg	gtat/tg	ca/gtat	7843	orthologous to Gaga-1579_1-P00001
ERV1	CrocERV1	Crpo-11957_6-S00001	11957	556882	549645	tgggggctcgcctgggag	aatagaggggtg	tcagac/tg	ca/tcagat	7238
ERV1	CrocERV1	Crpo-12146_1-S00001	12146	22955	15672	tggccatgaaaaataaa	aggatggaggggggagatg	agttgc/tg	ca/agttgc	7284
ERV1	CrocERV1	Crpo-13042_2-P00001	13042	141117	151681	tggtgtcttccacaaatt	N/A	cact/tg	ca/cacc	10565
ERV1	CrocERV1	Crpo-13255_1-S00001	13255	44095	36054	tgggggctcggccaggat	aaagggaaaagtactg	gtga/tg	ca/gtga	8042
ERV1	CrocERV1	Crpo-14303_2-S00001	14303	166028	158401	tgggggctcagccgggac	aggatggagggggaagatctg	tgacc/tg	ca/tcacc	7628
ERV1	CrocERV1	Crpo-14472-S00001	14472	33418	25420	taggggctcgtccaggat	aaggggggaatgatg	ttgt/tg	ca/ttgt	7999
ERV1	CrocERV1	Crpo-1498-S00001	1498	19299	12397	tgggggcttgtccaggat	aaagggtaggctg	tatt/tg	ca/tcgt	6903
ERV1	CrocERV1	Crpo-15243-P00001	15243	10493	22288	tggggggtcaggcagcac	agaatggaggggggagatg	tggac/tg	ca/aagaa	11796
ERV1	CrocERV1	Crpo-15711-P00001	15711	49062	57073	tgggggatcagccaggat	N/A	gtga/tg	ca/gtga	8012
ERV1	CrocERV1	Crpo-15863-P00001	15863	55439	63248	tgggggctcagccgggat	aaggggggaatgatg	gggg/tg	ca/gggg	7810
ERV1	CrocERV1	Crpo-16035_1-P00001	16035	60215	70010	tgggctacaacataaaca	aggatggaggggggagatg	ttgca/tg	ca/taaca	9796
ERV1	CrocERV1	Crpo-16612_2-P00001	16612	186681	197684	tggtcgagcagggtgtca	aggaaaaaaagaggtgggggaaaggggattg	ggcc/tg	ca/ggcc	11004
ERV1	CrocERV1	Crpo-17163_1-P00001	17163	40989	52687	tggtttccatctcccagc	aaggggagaatgatg	cctc/tg	ca/caag	11699
ERV1	CrocERV1	Crpo-17492-S00001	17492	55727	48683	tgggggcacattcgggat	aaggggggaaatgatg	ctga/tg	ca/ctga	7045
ERV1	CrocERV1	Crpo-17630_1-P00001	17630	2931	9623	tggcgcccaaacagggac	agaagtgggggattg	gtga/tg	ca/gtga	6693
ERV1	CrocERV1	Crpo-17997-P00001	17997	74689	82346	tgggggcttggccaggaa	aaaatggggtg	ctgg/tg	ca/ctgg	7658
ERV1	CrocERV1	Crpo-18034-P00001	18034	5073	12823	tgggggctcgtccaggat	aatggaagggagagat	cacaaa/tg	ca/tacaaa	7751
ERV1	CrocERV1	Crpo-18325-S00001	18325	62431	52215	tggtccacaacaatttac	N/A	atga/at	ca/atga	10217
ERV1	CrocERV1	Crpo-19784-P00001	19784	7469	14077	tgggggatcatccaggat	aaagaatggaaaagtactg	gtat/tg	ca/gtat	6609
ERV1	CrocERV1	Crpo-20218_1-S00001	20218	46269	38153	tgggggctcatctgggat	aaaaaacaaaggtg	ttctg/tg	ca/ttctg	8117
ERV1	CrocERV1	Crpo-20777_1-S00001	20777	24552	17525	tggggactcagtctggga	N/A	tggtga/tg	ca/tggtgt	7028	orthologous to Gaga-1233_2-S00001
ERV1	CrocERV1	Crpo-20979-S00001	20979	87685	76714	tggcccaggctaacactc	agaaatggaaaagtactg	gaag/tg	ca/gagg	10972
ERV1	CrocERV1	Crpo-2113_1-S00001	2113	46643	39811	tgggggctcgcccaggag	aagaggggaaagatgaggaatg	tgcc/tg	ca/tgca	6833
ERV1	CrocERV1	Crpo-2197_2-P00001	2197	147566	155257	tgggggcttggccgggat	N/A	tggc/tg	ca/tggc	7692
ERV1	CrocERV1	Crpo-22015_1-P00001	22015	43482	51250	N/A	aaggggggaaagatgaggaatg	ggaa/tg	ca/gaaa	7769
ERV1	CrocERV1	Crpo-3062-P00001	3062	63500	71159	tgggggcctggctgggat	aaaggacaaggaagtg	ttgatt/tg	ca/gtgatt	7660
ERV1	CrocERV1	Crpo-3220_2-P00001	3220	107319	115399	tggaggcttcatccagga	aaggggagaatgatg	ccag/tg	ca/ccag	8081
ERV1	CrocERV1	Crpo-3229_1-P00001	3229	62799	70221	tgggaacaacacggctatc	N/A	acac/ct	ca/acac	7423
ERV1	CrocERV1	Crpo-3375-S00001	3375	35411	26091	tggaggttgtagagctgc	agagaaaaacggagaaaaaac	agtta/ta	ca/agctc	9321
ERV1	CrocERV1	Crpo-367_1-S00001	367	85533	77552	tggggactcgcccaagag	aaggggggaatgatg	cttc/tg	ca/cttc	7982
ERV1	CrocERV1	Crpo-4097-P00001	4097	72271	81621	tgggggtgcatccgggat	N/A	tgatt/tg	ca/tgatt	9351
ERV1	CrocERV1	Crpo-5293_2-S00001	5293	134712	125580	tgggggctcatccaggat	aagaggggaatgatg	gtat/tg	ca/gtat	9133
ERV1	CrocERV1	Crpo-5910_1-S00001	5910	57650	50664	tgggggctcgcccaggag	aaaggggaatgatg	gtata/cg	ca/gtata	6987
ERV1	CrocERV1	Crpo-5956-P00001	5956	35274	43422	tggtgcccgaacagggac	N/A	gcctca/tg	ca/gcatgg	8149
ERV1	CrocERV1	Crpo-6624_1-S00001	6624	36172	28572	tgggggctcgtccgggat	aaaggggggaatgatg	acagga/tg	ca/acagga	7601
ERV1	CrocERV1	Crpo-6867_3-S00001	6867	285892	277949	tgggggctcgtccaggat	aaggggggaatgatg	aaca/tg	ca/aaca	7944
ERV1	CrocERV1	Crpo-7054_1-S00001	7054	38340	30687	tgggggctcgtctgcgaa	aagaatggaaaagtattg	gccaaa/cg	ca/gccaaa	7654	orthologous to Gaga-7838_1-P00001
ERV1	CrocERV1	Crpo-8736_1-S00001	8736	87679	79083	tgggggctcgcccaaaag	aaagggaaaaagtaaagttg	aaca/tg	ca/aaca	8597
ERV1	CrocERV1	Crpo-8861-P00001	8861	34571	44522	tgggcaggagaaactggg	aagggaggaatgatg	gaaa/cg	ca/gaaa	9952
ERV1	CrocERV1	Crpo-9971_2-P00001	9971	170127	177389	tgggggctcagtccggga	aagggagggaaggatgaggaaaagt	tcagac/tg	ca/tcaggc	7263
ERV1	CrocERV1	Gaga-10246-P00001	10246	43181	51461	tgggtgcttcgtctgcca	aagggggaggctg	gtat/tg	ca/gtat	8281
ERV1	CrocERV1	Gaga-10282_1-P00001	10282	70042	77937	tgggggcttggctggaat	aggatggagggggaagatctg	cagct/tg	ca/ccgct	7896
ERV1	CrocERV1	Gaga-10809-S00001	10809	13873	6747	tgggggctcatctgggat	aagaaggaggcttctg	caggg/tg	ca/gaggg	7127
ERV1	CrocERV1	Gaga-1093-S00001	1093	14708	7932	tggggctcgcccaggagg	aaggggggggaatgatg	tctgta/tg	ca/tctgta	6777
ERV1	CrocERV1	Gaga-10992_1-P00001	10992	49791	58229	tggcggctcggccgggat	aaaggagggaatgatg	aaca/tg	ca/aaca	8439	orthologous to Crpo-10475_1-P00001
ERV1	CrocERV1	Gaga-11750_1-S00001	11750	103594	92904	tggctctggctatgggc	aggatggaggggggagacgtg	aggc/tg	ca/gggc	10691
ERV1	CrocERV1	Gaga-1233_2-S00001	1233	167122	158796	tggactcctgggtgattt	aaaaaaaaagtggc	tataa/tg	ca/cataa	8327	orthologous to Crpo-20777_1-S00001
ERV1	CrocERV1	Gaga-12670_1-P00001	12670	47580	55333	N/A	aagggagggaatgatg	ggcgga/gg	ca/ggtgga	7754
ERV1	CrocERV1	Gaga-12876-S00001	12876	84767	72618	tggcgcccaacgtgggac	N/A	aaca/tg	ca/aaca	12150
ERV1	CrocERV1	Gaga-1579_1-P00001	1579	105229	113246	tgggggcttgtctgggat	aataaagaggtg	ctacac/tc	ca/atacac	8018	orthologous to Crpo-11384-S00001
ERV1	CrocERV1	Gaga-23613-P00001	23613	1813	14749	tcggggctcgtctgggat	N/A	ttga/tg	ca/ttga	12937
ERV1	CrocERV1	Gaga-24520-P00001	24520	58398	65210	N/A	N/A	agagca/tg	ca/agagca	6813	orthologous to Crpo-10716_3-P00001
ERV1	CrocERV1	Gaga-2470-P00001	2470	39518	49410	N/A	aaaatggggggaagatg	actt/tc	ca/attt	9893
ERV1	CrocERV1	Gaga-4628-S00001	4628	16754	8504	tgggggctcaggctggga	N/A	cttg/tg	ca/cttg	8251
ERV1	CrocERV1	Gaga-5026_5-S00001	5026	504247	496526	tgggggctcggccagctt	N/A	catga/tg	ca/catca	7722
ERV1	CrocERV1	Gaga-5114-P00001	5114	8211	15215	tggccatgaaaaataaa	aagggggaggctg	gttat/tg	ca/gtgat	7005
ERV1	CrocERV1	Gaga-5206_1-S00001	5206	69402	63130	tggcgtccagcgtggggc	N/A	tgca/gg	ca/tgca	6273
ERV1	CrocERV1	Gaga-7838_1-P00001	7838	7552	15275	tgggggctcgtctgggag	aaggggggaatgatg	aaca/tg	ca/aaca	7724	orthologous to Crpo-7054_1-S00001
ERV1	CrocERV1	Gaga-9379_2-P00001	9379	131083	138608	tgggggctcgtctgggat	aaggggggaatgatg	tgttga/tg	ca/tgttta	7526
ERV1	CrocERV1	Gaga-9452_1-S00001	9452	51904	44402	tgggggctcagtccagga	N/A	ctat/tg	ca/ctat	7503
ERV1	CrocERV1	Gaga-9590-P00001	9590	61583	68543	tgggggctcatccgggat	aaaaaaacaaagggaccttg	gggtga/tg	ca/gggtga	6961
ERV1	CrocERV1	Gaga-9858-S00001	9858	30046	23080	tgggggattgtccgggat	aggatgaagggaaaagctg	gagcc/tg	ca/gaggt	6967
ERV1	CrocERV1	Gaga-987-P00001	987	25179	35196	tggacaacattgaaaggg	aaggggggaatgatg	acac/tg	ca/acaa	10018
ERV1	CrocERV2	Almi-JH731724_3-P00001	JH731724	264349	271911	tggaggcgtccaggcaga	aatgggagaagaaggagat	tagtg/tg	ca/tagtg	7563
ERV1	CrocERV2	Almi-JH732551_4-P00001	JH732551	337322	344936	tggtgtcagagtgggatcc	aggagaatgggagaagaagaagactg	cagg/tg	ca/cagg	7615
ERV1	CrocERV2	Almi-JH733810_1-S00001	JH733810	97474	89820	tgatgtcagtagtgggat	aaaatgggagaggaaggagattg	gcctac/tg	ca/gcctac	7655
ERV1	CrocERV2	Almi-JH734995_6-S00001	JH734995	561471	551148	tggcggagctacctaatt	agagaatgggagaaggaggt	ctaac/tg	ca/ctaaa	10324
ERV1	CrocERV2	Almi-JH739223_3-P00001	JH739223	256860	264280	tggtgtcagtagtgggat	agagaatgggagaagaaggagattg	caac/tg	ca/caac	7421
ERV1	CrocERV3	Almi-JH732333_5-P00001	JH732333	437599	446022	tggtctttgctcgagcaaataa	aacaaaggggggaactg	ttttgc/tg	ca/ttttgc	8424
ERV1	CrocERV3	Almi-JH732423_2-S00001	JH732423	197735	189186	N/A	aacaaaggggggactg	gctg/tg	ca/gctg	8550
ERV1	CrocERV3	Almi-JH732614_13-P00001	JH732614	1298931	1309691	tgggagtgaagagctcac	aaaacaaaggggggactg	ggcgga/tg	ca/ggccca	10761
ERV1	CrocERV3	Almi-JH732740-P00001	JH732740	19966	31566	N/A	aacaaaggggggaactg	tgtc/tg	ca/tttt	11601
ERV1	CrocERV3	Almi-JH734861_2-S00001	JH734861	205206	196161	tggcgacacagatggga	aacaaaggggagattg	taac/tg	ca/taac	9046
ERV1	CrocERV3	Almi-JH735321-S00001	JH735321	10447	1934	ttggcgacccagatggga	agaacaaagaggggactg	aaaa/tg	ca/aaaa	8514
ERV1	CrocERV4	Crpo-12293-P00001	12293	13083	21041	N/A	N/A	atca/tg	ca/atca	7959
ERV1	CrocERV4	Crpo-13763_2-P00001	13763	137629	143512	N/A	aaagaggtgaggtg	gaac/aa	ca/gaac	5884
ERV1	CrocERV4	Gaga-2231-S00001	2231	12147	4359	tggtgacccagatggga	aaggacaaaggagggattg	aacca/tg	ca/aacct	7789
ERV1	CrocERV5	Almi-JH731780_4-S00001	JH731780	401707	394955	tggcgagccaggcaggag	N/A	gggt/tg	ca/nggt	6753
ERV1	CrocERV5	Almi-JH735372_5-S00001	JH735372	421545	413685	tggcaagccagccaggag	N/A	attt/tg	ca/attt	7861
ERV1	CrocERV5	Almi-JH736202_3-S00001	JH736202	290130	279048	tggtttaaaaataaaacc	aagataaggggttg	agtaat/tg	ca/atttag	11083
ERV1	CrocERV5	Almi-JH737140_11-S00001	JH737140	1033852	1025148	N/A	aaagacagggggt	taaca/tg	ca/taaca	8705
ERV1	CrocERV5	Almi-JH737455_8-P00001	JH737455	728885	737239	tggcgagccagccaggag	N/A	aaaa/tg	ca/acaa	8355
ERV1	CrocERV5	Crpo-16877_2-P00001	16877	170112	177907	tggtgagccagccaggag	aaaaagaaggcatcttg	ctact/tg	ca/cttct	7796
ERV1	CrocERV5	Crpo-1763_1-P00001	1763	40625	48440	tggtgagtcaggcaggag	aggaaagggagtgggggc	ctact/tg	ca/cttct	7816
ERV1	CrocERV6	Crpo-12807-P00001	12807	36153	44806	tggattcctggctcactg	agcaaaagaaaagggggtctg	ttat/tg	ca/tcgt	8654
ERV1	CrocERV6	Crpo-4000-S00001	4000	28547	21171	tggggcatgtagtcacaa	aaaagaaaagggtggactg	tgta/tg	ca/tgta	7377
ERV1	CrocERV6	Crpo-4741_2-P00001	4741	114672	123553	N/A	aagcaaaagaaaaggggggactg	caaaa/tg	ca/cccac	8882
ERV1	CrocERV6	Gaga-5882-P00001	5882	99276	106566	tggcaagagtatatagag	agcaaaagaaaaggagggactg	tgctg/tg	ca/tgcag	7291
ERV1	CrocERV7	Crpo-10204-S00001	10204	45156	35571	tggcgacccaggtggtgt	aaaaggggggattg	ctgt/tg	ca/ctgt	9586
ERV1	CrocERV7	Crpo-10684-S00001	10684	27228	14827	ttggcgacccagatggga	aggagcaagggtg	ccagct/tt	ca/acagtt	12402
ERV1	CrocERV7	Crpo-12115-S00001	12115	46995	39187	tggcaacccagatgggtc	aaagaggggattg	catc/tg	ca/catc	7809
ERV1	CrocERV7	Crpo-14893-S00001	14893	68308	60865	tggcaccccagatgggac	N/A	acag/tg	ca/acag	7444
ERV1	CrocERV7	Crpo-19737_1-S00001	19737	23792	14818	tggtatgggcaggaagcg	aaaggggagattg	agga/tg	ca/tggg	8975
ERV1	CrocERV7	Crpo-4540-S00001	4540	10424	2260	tggcaacccagatgggac	aaaggggggaattg	acata/ta	ca/acata	8165
ERV1	CrocERV8	Crpo-10522_9-P00001	10522	862467	872340	tggcactcctgtgtctct	aaaggggggagttg	cggct/tg	ca/cggct	9874
ERV1	CrocERV8	Crpo-11810-P00001	11810	31805	39913	tggcgtatgagcacaccc	aaaagggacgaggtcagtg	aaagg/tg	ca/aaagg	8109
ERV1	CrocERV8	Crpo-16835-S00001	16835	10356	228	ttggcgaccacgaaagga	aaaaaagggaagcagaagatg	cagcaa/tg	ca/cagcta	10129
ERV1	CrocERV8	Crpo-18952-S00001	18952	59158	50969	tgggacactagctctcca	aaaagggggagttg	gaaa/cg	ca/gaaa	8190
ERV1	CrocERV8	Gaga-15773-P00001	15773	46667	55210	ttggcaacccagatggga	aaaaaagagaaacagaaac	atct/tg	ca/atct	8544
ERV1	CrocERV8	Gaga-25124_1-P00001	25124	66046	74950	ttggcgacccagatggga	aacaagagagaagggat	gttt/tg	ca/gttt	8905
ERV1	CrocERV8	Gaga-2883_2-S00001	2883	144287	136549	ttggtgaccacgaaggga	aaaggggggaattg	caag/tg	ca/gatg	7739
ERV1	CrocERV8	Gaga-514-P00001	514	34996	42225	tggggtactggtcaggtt	aaaggggggaattg	cctttc/tg	ca/cctttt	7230
ERV1	CrocERV9	Almi-JH733538_3-S00001	JH733538	244445	235779	tggggtcaggagagtccg	aaaaagggacgggc	gtggga/tg	ca/ttggga	8667
ERV1	CrocERV9	Almi-JH734346_1-P00001	JH734346	51160	59735	tggcaagccaggcaggag	N/A	gcagg/tg	ca/gctgg	8576
ERV1	CrocERV9	Almi-JH737651_15-S00001	JH737651	1442838	1434949	tggcgagccagccaggag	aaaaagaaaggatac	gctggc/tg	ca/gctggg	7890
ERV1	CrocERV9	Almi-JH737783_6-P00001	JH737783	603944	611363	tggtaaaattgtttaaaa	agagaagggggtt	aaat/tg	ca/agct	7420
ERV1	CrocERV10	Almi-JH731675_1-P00001	JH731675	28972	38346	tggaggttctaccgagat	agaagaaacaagaaagagaagaagagat	ctag/tg	ca/ctag	9375
ERV1	CrocERV10	Almi-JH735235_8-P00001	JH735235	757691	766019	tggagcctggccacgccc	agaagagacaagaaagagaagaagaaat	cacc/tg	ca/cacc	8329
ERV1	CrocERV11	Almi-JH731538-S00001	JH731538	31342	23468	tggtgactccatgtcact	agaaggaacaagaaaaaagat	agtgtt/tg	ca/agtgct	7875
ERV1	CrocERV11	Almi-JH732104-P00001	JH732104	10543	18676	N/A	aaaaggggggactg	aatcta/tg	ca/aatcta	8134
ERV1	CrocERV11	Almi-JH734620_3-S00001	JH734620	298862	290656	tggtgccatgactcgaat	N/A	gttt/tg	ca/gttt	8207
ERV1	CrocERV11	Almi-JH736064-P00001	JH736064	30635	38226	tggccttgaagatagca	aagaaggaggtttg	actg/tg	ca/actg	7592
ERV1	CrocERV11	Almi-JH737492-P00001	JH737492	4266	11903	N/A	aaaaagggtagt	gtgg/tg	ca/gcct	7638
ERV1	CrocERV11	Almi-JH737921_2-S00001	JH737921	183198	176110	tggccgtgccagggtgcc	aaaggggggaggtgtg	gagact/tg	ca/gagact	7089
ERV1	CrocERV11	Almi-JH738606_2-P00001	JH738606	202802	212827	tggtgccgtgactcggat	agataagggaaagtg	gtgc/tg	ca/gtgc	10026
ERV1	CrocERV11	Almi-JH739412_2-P00001	JH739412	111174	119872	tggtgccgtgactcagat	aagaagagaaaaatggagttg	gtct/tg	ca/gtct	8699
ERV1	CrocERV11	Crpo-6964_1-S00001	6964	29892	21454	N/A	aaagacagaaggaactg	ggaaa/tg	ca/ggaaa	8439
ERV1	CrocERV12	Almi-JH731109_9-P00001	JH731109	878993	886951	tggtgccgtgactcggat	aaaaggggggaaatgtg	aatc/tg	ca/aatc	7959
ERV1	CrocERV12	Almi-JH733703_1-S00001	JH733703	44613	36708	tggtgccgtgactcggat	aaaaggggggaatgtg	agtg/tg	ca/agtg	7906
ERV1	CrocERV12	Almi-JH734487_4-S00001	JH734487	348067	340204	tggtgccgtgacacgaat	aaaaggggggaatgtg	gtag/tg	ca/gtag	7864
ERV1	CrocERV12	Almi-JH734876_5-P00003	JH734876	491979	499888	tggcaacacccggctgag	agaaggggggaatgtg	gcat/tg	ca/gcat	7910
ERV1	CrocERV12	Almi-JH734908_1-P00001	JH734908	85561	94397	tggggcacaggggagggg	aaagtgagagaaagagaagagaaaaagatg	ggccc/tg	ca/gtccc	8837
ERV1	CrocERV12	Almi-JH736273-P00001	JH736273	44172	52481	tggtgccgtgactcggat	aaaaggggggaaatgt	attt/tg	ca/actt	8310
ERV1	CrocERV12	Almi-JH736437_2-P00001	JH736437	143264	153865	tggcatcctcaaatgcaa	aaaagtggggaatg	cttg/tg	ca/gatg	10602
ERV1	CrocERV12	Almi-JH736814_3-S00001	JH736814	247337	238314	N/A	aaaggagggtgatg	ttgc/tg	ca/gtcc	9024
ERV1	CrocERV12	Almi-JH737929_3-S00001	JH737929	240873	232980	tggtgccgtgacttggat	aaaaggggggaatgtg	aaag/tg	ca/aaag	7894
ERV1	CrocERV12	Almi-JH738424-S00001	JH738424	55069	47319	tggtgctgtgactcggat	aaaaggggggaatgtg	aaac/tg	ca/aaac	7751
ERV1	CrocERV12	Crpo-11847-S00001	11847	42644	33597	N/A	aagaaaagagagtgaagaaaagattg	cccttc/tg	ca/cccttc	9048
ERV1	CrocERV12	Crpo-12547_3-P00001	12547	216960	226390	N/A	aaggaaaaagagtgaaggaaaaaaaaaaaggt	aacaaa/tg	ca/aacaca	9431
ERV1	CrocERV12	Crpo-13098_1-P00001	13098	20503	29457	tggtgccatgacttggat	aaaagaggggaatgttg	cagag/tg	ca/cagag	8955
ERV1	CrocERV12	Crpo-14061-P00001	14061	63799	72978	tggcagctcgcccagaag	agaaagtaaagaaaaagaaaaac	tggagg/tg	ca/tgaagg	9180
ERV1	CrocERV12	Crpo-18398_1-P00001	18398	17661	29449	tggtgccataactcggat	aggaaggaaaagagagaaaaaaaggaagaaaaagtt	aagtt/tg	ca/aagtt	11789
ERV1	CrocERV12	Crpo-18430_5-P00001	18430	410527	417100	tggtgctgtgactcgggt	N/A	ctgttc/tt	ca/ctgtgc	6574
ERV1	CrocERV12	Crpo-19650-S00001	19650	28124	19796	tggtgctgtgacttggat	N/A	ccatg/tg	ca/caatg	8329
ERV1	CrocERV12	Crpo-21948-S00001	21948	49107	40887	tggtgctgtgactcggat	aggaaaaaaaaatgagggaatg	gttc/tg	ca/gttc	8221
ERV1	CrocERV12	Crpo-23066-S00001	23066	10106	2313	tggtgccgtgacttggat	agaaagtaaagaaaaagaaaaac	ctac/tg	ca/ctac	7794
ERV1	CrocERV12	Crpo-3415-P00001	3415	915	8991	tggtgccgtgattcggat	aaaaaaaaaaaagagggaatgttg	caac/tg	ca/caac	8077
ERV1	CrocERV12	Crpo-4176_2-S00001	4176	179589	171476	tggtgctgtgacttggat	aaaaaaaatagggaatg	aagtgc/tg	ca/aagtga	8114
ERV1	CrocERV12	Crpo-5368_1-S00001	5368	8843	912	tggtttctccaaggtcgt	aggaagtaaaaagaaagaaaaac	aacatg/tg	ca/aacatg	7932
ERV1	CrocERV12	Crpo-6017-S00001	6017	25903	18354	tggtgctgtgactcagat	aaaaagggcggggggggggcagtg	cctt/tg	ca/cctt	7550
ERV1	CrocERV12	Crpo-6047_2-S00001	6047	138932	130823	tggtgccgtgactcagag	agaaagtaaagagaaagaaaaac	cacg/tg	ca/cacg	8110
ERV1	CrocERV12	Crpo-6156-S00001	6156	11032	1612	tggtgctgtgactcggat	aggaaggggaaggatt	cctc/tg	ca/cctc	9421
ERV1	CrocERV12	Crpo-6354-S00001	6354	10113	5189	tggtgcacccagcatagt	N/A	gtga/tg	ca/gtca	4925
ERV1	CrocERV12	Crpo-7352-P00001	7352	75407	86397	tggtgccgtgactcggat	agagaggaggaggatt	accaga/ag	ca/tctagc	10991
ERV1	CrocERV12	Crpo-7357_7-P00001	7357	652592	660612	tggctctgtcagttctga	aaaaaataaaaggagggaatg	gttc/tg	ca/gttc	8021
ERV1	CrocERV12	Crpo-8578-S00001	8578	25532	15396	tgggcacaatttagagtg	aaaaaggggaggaaggaggacc	tctg/tg	ca/tctg	10137
ERV1	CrocERV12	Crpo-9138_2-P00001	9138	194434	201684	tggtgccgtgacttggat	agaaagtaaagagaaagaaaaac	gtagtg/tg	ca/gtagtg	7251
ERV1	CrocERV12	Gaga-14710_1-S00001	14710	30115	21932	tggtgctgtgactcggat	aagaaaagagagtgaagaaaaaaaaatg	aaaaaa/tg	ca/aaacaa	8184
ERV1	CrocERV12	Gaga-18850_1-P00001	18850	34008	41664	tggacgtagtctttctag	aaggagcaaggaagagcttg	gagg/tg	ca/gact	7657
ERV1	CrocERV12	Gaga-2206-S00001	2206	24236	17819	N/A	agtaaagaagaagaagagt	atctt/tg	ca/atttt	6418
ERV1	CrocERV13	Almi-JH737989_7-P00001	JH737989	652657	660823	tggtgcttgctttgtgaa	N/A	ttctg/tg	ca/ttctg	8167
ERV1	CrocERV14	Almi-JH731123-S00001	JH731123	18456	9124	tggctttagcagtccctg	N/A	atata/tg	ca/atatg	9333
ERV1	CrocERV15	Crpo-4214_1-P00001	4214	68145	75428	tggcgcccaatgtggggc	agagaagggaggagggaaaggggggggggggcaac	attgt/tg	ca/attgt	7284
ERV3	CrocERV16	Gaga-16055-P00001	16055	28890	38021	tggagagttcgaagggg	aaaaagcaaggggtg	atgtgg/tg	ca/atctgt	9132
ERV3	CrocERV16	Gaga-4821_4-S00001	4821	324841	316512	tggtgtgattcatagatt	aaagaagcaaggggtg	gcctta/tg	ga/tcctga	8330
ERV3	CrocERV16	Gaga-7193_2-S00001	7193	112837	104985	tggtgtcacgaacaggat	N/A	ctagat/ta	ca/ccagat	7853
ERV3	CrocERV16	Gaga-9506_1-S00002	9506	14834	7809	N/A	aaggagggcaggaaggggggaggggt	actt/tg	ca/aggc	7026
ERV3	CrocERV17	Almi-JH732617_4-P00001	JH732617	315528	323834	N/A	aaagggtagagtg	acacct/tc	ta/aagcct	8307
ERV3	CrocERV17	Almi-JH734399_1-P00001	JH734399	64730	72936	tggtccagagagaaaggg	aaagagtagagtg	gtcact/tg	ca/gttact	8207
ERV3	CrocERV17	Almi-JH736278_3-S00001	JH736278	285604	278426	tggcatcacgaacaagat	N/A	ggaaag/tt	ta/ggacag	7179
ERV3	CrocERV17	Almi-JH736311_1-S00001	JH736311	10382	3723	tggaaagagaagcttgct	N/A	gctgtg/tg	tt/gctgtg	6660
ERV3	CrocERV17	Crpo-21944_1-S00001	21944	105543	96651	tggagaaacccaggtgg	N/A	ctggc/tg	ta/gtggc	8893
ERV3	CrocERV17	Gaga-7961_2-S00001	7961	158119	150485	tggttcagagagaaaggt	aagcaaggggtg	ccctg/tg	ca/ccctg	7635
ERV4	CrocERV18	Crpo-11621_1-P00001	11621	102806	110058	N/A	aggagcaggggggaggaggaggggaagt	attt/tg	ca/attt	7253
ERV4	CrocERV18	Crpo-12647_2-P00001	12647	131407	138861	tggcatcacgaacaggat	agggggaggagaagggggaagtc	acca/tg	ca/acca	7455
ERV4	CrocERV18	Crpo-14231-S00001	14231	48483	41279	tggcgtcacgaacaggat	agagggagtgaggggaggagaaaggggaagt	ggtc/tg	ca/ggtc	7205
ERV4	CrocERV18	Crpo-14322_2-S00001	14322	186205	178787	tggagcagagaacatgga	agagggagcggggggaggagaagggggaagt	acagtc/tg	ca/acagtc	7419
ERV4	CrocERV18	Crpo-22005_1-P00001	22005	107670	114927	N/A	agggggagtgggggaggagaagggggaagt	agccg/tg	ca/agctg	7258
ERV4	CrocERV18	Crpo-22005_2-P00001	22005	107736	115101	tggcatcacgaacaggtt	agggggagtgggggaggagaagggggaagt	ggtc/tg	ca/ggtc	7366
ERV4	CrocERV18	Crpo-23110_1-P00001	23110	63900	71695	tggtgtcacaaacaggat	agtagagagaaagagagagt	aagc/tg	ca/aagc	7796
ERV4	CrocERV18	Crpo-6452-S00001	6452	9809	2990	tggcgtcacgaacaggat	aggaggagaagggggaagtc	ctctt/tg	ca/ctctt	6820
ERV4	CrocERV18	Crpo-9702_1-P00001	9702	49224	56826	tggcatcatgaacaggat	aggggagaagggggaagtc	ctttt/tg	ca/ctttt	7603
ERV4	CrocERV18	Gaga-12961-P00001	12961	67106	74323	tggtgtcacgaacaggat	agagagagagtaaagagagaaagagtcgttg	aagc/tg	ca/aagg	7218
ERV4	CrocERV18	Gaga-5627_2-S00001	5627	160695	153392	tgggcctcaggtcctgac	agggggagtgggggggaggagaagggggaagt	cccttc/tg	ca/ccctta	7304
ERV4	CrocERV19	Crpo-1260-S00001	1260	10883	3146	tggcatcatgaacaggat	N/A	tcagg/tg	ca/tcagg	7738
ERV4	CrocERV19	Crpo-16098-P00001	16098	16240	24100	tggtgtcatgaacaggat	N/A	ccaac/tg	ca/ccaac	7861
ERV4	CrocERV19	Crpo-19433_2-P00001	19433	110658	121349	tggcgtcacgaacaggat	N/A	acctaa/ga	ca/acgtaa	10692
ERV4	CrocERV19	Crpo-21295-P00001	21295	12765	20598	tggtgcaacatggcatca	N/A	accccg/tg	ca/acccag	7834
ERV4	CrocERV19	Crpo-22228_1-S00001	22228	47661	39691	tggcgtcatgaacaggat	N/A	ggtca/tg	ca/ggtca	7971
ERV4	CrocERV19	Crpo-269_1-P00001	269	15908	23637	N/A	N/A	taactt/tg	ca/taactt	7730
ERV4	CrocERV19	Crpo-6889-P00001	6889	13307	21369	tggcgtcacgaacaggat	N/A	gatct/tg	ca/gatct	8063
ERV4	CrocERV19	Gaga-11957-P00001	11957	5269	13059	tggcgtcacgaacaggat	aaacaaaaagaggc	gaaacc/tg	ca/caaacc	7791
ERV4	CrocERV19	Gaga-8813_2-S00001	8813	152552	139012	tggagtcagaattaatac	N/A	agact/tg	ca/agact	13541
ERV4	CrocERV20	Almi-JH731993_1-S00001	JH731993	56374	49062	N/A	aaaaaggggcagaac	agtt/tg	ca/agtt	7313
ERV4	CrocERV20	Almi-JH732887_8-S00001	JH732887	720064	712578	tggcatcatgaacaggat	aaaaaggggcagaat	aggcg/tg	ca/aggcg	7487
ERV4	CrocERV20	Almi-JH734032_2-S00001	JH734032	131590	124373	N/A	aaatgaagaaggt	gcaatt/ta	ca/gcaaat	7218
ERV4	CrocERV20	Almi-JH737082_5-S00001	JH737082	485413	478124	tggcgacgaggatggga	N/A	aaaccc/tg	ca/aaacnc	7290
ERV4	CrocERV20	Almi-JH737432_1-P00001	JH737432	64839	72544	tggtgtcaccacccggtg	aagaagagagtagctatg	ccttgc/tg	ca/cctggc	7706
ERV4	CrocERV20	Almi-JH737542_1-S00001	JH737542	110159	100454	tggcatccccgagcgtgt	N/A	ctacc/tg	ca/ctacc	9706
ERV4	CrocERV20	Almi-JH739519_4-S00001	JH739519	361187	351581	tggtgtcaccacccggtg	aagaagagagtagc	cttgg/tg	ca/cttgg	9607
ERV4	CrocERV21	Crpo-16696_1-S00001	16696	23029	13779	tggcgtcacgaacaggat	aaagcaagggcttg	gcagc/tg	ca/gcagc	9251
ERV4	CrocERV21	Crpo-7944-S00001	7944	16841	9280	tggcatcacgaacaggat	aaagagacgaagaagc	cgcat/tg	ca/cgcat	7562
ERV4	CrocERV21	Crpo-8789-P00001	8789	8688	16350	N/A	aagagggtgaggc	gcttc/tg	ca/gctcc	7663
ERV4	CrocERV22	Crpo-11407-P00001	11407	56172	63280	N/A	aaagaaaaggttg	cgac/tg	ca/cgaa	7109
ERV4	CrocERV22	Crpo-23110_3-P00001	23110	294553	301821	tggcgtcacaaacaggat	aaagaaaaggttg	gcgc/tg	ca/gggc	7269
ERV4	CrocERV22	Gaga-10777-S00001	10777	31761	23885	tggtgtggatgaaggaa	agaagaaacgggagac	atcac/tg	ca/atcac	7877
ERV4	CrocERV22	Gaga-13182-S00001	13182	7133	90	tggcaaggcgggaaaagc	agcaagggggcatg	ccatc/tg	ca/ccatg	7044
ERV4	CrocERV22	Gaga-13385_4-S00001	13385	348844	340475	tggcgtcatgaacaggat	agaaagggggcatg	ctgtg/tg	ca/gtgtg	8370
ERV4	CrocERV22	Gaga-13945-S00001	13945	39910	27395	tggtggagatgatggaaa	N/A	caagc/tg	ca/caagc	12516
ERV4	CrocERV22	Gaga-21133_2-S00001	21133	115658	108590	tggtgtcataaacaggat	aacaaaaaggggc	ttgc/tg	ca/tggc	7069
ERV4	CrocERV22	Gaga-5416_1-S00001	5416	106559	99089	tggtggagatgatggaaa	N/A	ggggg/tg	ca/ggggg	7471
ERV4	CrocERV23	Crpo-12509_1-P00001	12509	1630	9177	tggcgacaaggatggga	N/A	cccc/tg	ca/cccc	7548
ERV4	CrocERV23	Gaga-8888_1-P00001	8888	57081	64802	tggcgacgaggatggga	N/A	agacc/tg	ca/agacc	7722
ERV4	CrocERV24	Crpo-6531-S00001	6531	11978	3475	tggcgtcacgaacaggat	N/A	gatat/tg	ca/gatat	8504
ERV4	CrocERV24	Crpo-7303-P00001	7303	43416	51756	N/A	N/A	cagc/tg	ca/cagc	8341
ERV4	CrocERV24	Crpo-7337-P00001	7337	62209	70203	tggaggcttgcatagtgt	agtaaagggagaagc	ggtc/tg	ca/ggtg	7995
ERV4	CrocERV25	Crpo-12473_1-S00001	12473	22955	14612	tggcgtcacaaacaggat	N/A	gttta/tg	ca/gttta	8344
ERV4	CrocERV25	Crpo-15063_2-P00001	15063	204676	213304	N/A	N/A	gcca/tg	ca/gcca	8629
ERV4	CrocERV25	Crpo-18651-S00001	18651	12619	4266	tggcgtcacgaacaggat	N/A	gttag/tg	ca/gttag	8354
ERV4	CrocERV25	Gaga-3315_4-P00001	3315	312827	326076	tggtcagaccgaccaaga	N/A	ctgt/tg	ca/ctgt	13250
ERV4	CrocERV26	Crpo-17799_1-P00001	17799	74180	81140	N/A	agcagggaggggaaagaaaagc	accgca/tg	ca/acccca	6961
ERV4	CrocERV26	Crpo-18195_2-S00001	18195	185832	178633	N/A	N/A	atcga/tg	ca/agcga	7200
ERV4	CrocERV26	Crpo-20738_1-S00001	20738	37511	29452	N/A	aaggaggggaaagttg	agcc/tg	ca/agcc	8060
ERV4	CrocERV26	Crpo-21226-S00001	21226	28919	21867	tggcgtcacgaacaagat	aaggaggggaaagtt	tgaca/tg	ca/tgaca	7053
ERV4	CrocERV26	Crpo-870_6-P00001	870	580846	587270	tggcgtcacgaacaggat	aaggaggggaaagttg	gaaagt/tg	ca/gcaagt	6425
ERV4	CrocERV26	Gaga-12645-P00001	12645	939	8323	N/A	N/A	aggg/tg	ca/aggg	7385
ERV4	CrocERV26	Gaga-18272-P00001	18272	29337	36571	N/A	N/A	acgc/tg	ca/acgc	7235
ERV4	CrocERV26	Gaga-9919_1-P00001	9919	90701	97909	N/A	N/A	tgctag/tg	ca/tgcaag	7209
ERV4	CrocERV27	Crpo-646_2-P00001	646	121303	129357	tggatgtaatttcccatt	aggaaggggcagctg	actaa/tg	aa/accaa	8055
ERV4	CrocERV27	Gaga-11063_1-S00001	11063	25626	17718	tggcatcacgaacaggat	agaaaagaggcgt	acccac/tt	ca/accaag	7909
ERV4	CrocERV27	Gaga-19639-S00001	19639	15189	7444	tggcatcacgaacaggat	N/A	gctcc/tg	ca/gctcc	7746
ERV4	CrocERV27	Gaga-20477-P00001	20477	47905	55962	tggaagtagtagtagcaa	aaagcaagggagt	cagc/cg	ca/cagc	8058
ERV4	CrocERV28	Gaga-16255-P00001	16255	5966	13703	tggcatcacaaacaggat	aaaaggaacagggcctg	aatat/tg	ca/aatat	7738
ERV4	CrocERV28	Gaga-9019_1-S00001	9019	83932	74917	N/A	aaaaaggggaagtc	ggcc/tg	ca/ggcc	9016
ERV4	CrocERV28	Gaga-9155_1-S00001	9155	75748	68050	tggcgtcacgaacaggat	aaaaaggggaagtc	ccaag/tg	ca/ccaag	7699
ERV4	CrocERV29	Crpo-1103_4-P00001	1103	398493	405707	tgggctacctcacaagcc	aaggggacgaagagcttg	caag/tg	ca/caag	7215
ERV4	CrocERV29	Crpo-1210_2-S00001	1210	189972	181269	N/A	aaagcagaggctg	aagc/tg	ca/aagc	8704
ERV4	CrocERV29	Crpo-13180_4-S00001	13180	330844	322741	N/A	agcaagggggcatg	gact/tg	ca/gagg	8104
ERV4	CrocERV29	Crpo-13420-S00001	13420	97550	91443	N/A	aggcagagagagagtttg	N/A	N/A	6108
ERV4	CrocERV29	Crpo-14001_1-P00001	14001	78346	85547	tggtcacttgtgaacgtc	N/A	gcat/tg	ca/gcat	7202
ERV4	CrocERV29	Crpo-14063_1-P00001	14063	82628	91892	tggcgtcacgaacaggat	agcaagggggcatg	cagag/tg	ca/cagag	9265
ERV4	CrocERV29	Crpo-16132_3-S00001	16132	225122	216185	tggcgtcacaaacaggat	N/A	ttgtg/tg	ca/ttgtg	8938
ERV4	CrocERV29	Crpo-16736-P00001	16736	38602	45105	tggaatcagaactgatcc	N/A	ttgttc/cg	ca/ttgttc	6504
ERV4	CrocERV29	Crpo-17524-P00001	17524	39620	52087	tggcgtcacgatcaggat	N/A	actag/tg	ca/actag	12468
ERV4	CrocERV29	Crpo-18007-S00001	18007	58615	49352	tggggaacctcgtgcgcc	aagcggaagaggaggaggagaaattg	gttccc/tg	ca/gttccc	9264
ERV4	CrocERV29	Crpo-1801_2-P00001	1801	140602	150110	tggagtcggagattataa	agcaagggggcatg	ctggt/tg	ca/ctggt	9509
ERV4	CrocERV29	Crpo-18586_1-S00001	18586	52742	44068	tggtctcctcccgtgtgg	agcaagggggcatg	gcagg/tg	ca/gcagg	8675
ERV4	CrocERV29	Crpo-20777_2-P00001	20777	136491	145211	N/A	agcaagggggcatg	gagcg/tg	ca/cagag	8721
ERV4	CrocERV29	Crpo-22895_2-S00001	22895	177732	169017	N/A	agcaagggggcatg	agtct/tg	ca/agtct	8716
ERV4	CrocERV29	Crpo-3177_2-S00001	3177	180757	176029	N/A	N/A	N/A	N/A	4729
ERV4	CrocERV29	Crpo-3577_4-S00001	3577	405815	394638	tggaacagacttttaact	agaaggggagcagctg	gggat/ta	ca/gggag	11178
ERV4	CrocERV29	Crpo-4164-P00001	4164	2820	10797	tgggtgacctgcgggcct	N/A	aggcag/tg	ca/aggctc	7978
ERV4	CrocERV29	Crpo-4648_4-S00001	4648	406536	398031	tgggccaacagacccctt	aaaatgaaggagat	gccctg/tg	ca/gccctg	8506
ERV4	CrocERV29	Crpo-5217-S00001	5217	7800	44	N/A	agagacaagaaaaggagaagtg	N/A	N/A	7757
ERV4	CrocERV29	Crpo-5863-P00001	5863	1842	10469	tgggaacacgtcatattc	agagcaaggaaaaggaat	cagc/tg	ca/caga	8628
ERV4	CrocERV29	Crpo-6954-P00001	6954	10003	18087	N/A	aaaatgaaggagat	gttct/tg	ca/gttct	8085
ERV4	CrocERV29	Crpo-868_1-S00001	868	47938	39891	tggcgtcacgaacaggat	agaaagcaagggc	tcccc/tg	ca/tcccc	8048
ERV4	CrocERV29	Crpo-8739_3-S00001	8739	259149	250196	tggcgtcacgaacaggat	N/A	gacccc/tc	ca/cacccc	8954
ERV4	CrocERV29	Crpo-8874_2-P00001	8874	116384	125750	tgggagccacagccacag	aagggggcaggtcatg	gggga/tg	ca/ggggg	9367
ERV4	CrocERV29	Crpo-9241-P00001	9241	29806	40666	tgggaccttcacgagggg	aaacagaaaaggagagagagagagat	cccc/tg	ca/cccc	10861
ERV4	CrocERV29	Gaga-1150_2-P00001	1150	141021	150348	tggcatcatgaacaggat	aagggggggagagattg	gttcc/tg	ca/gttcc	9328
ERV4	CrocERV29	Gaga-1378_1-P00001	1378	82039	90498	tggcgtcatgaacaggat	agcaagggggcatg	ttgctg/tg	aa/ttcctg	8460
ERV4	CrocERV29	Gaga-21115-S00001	21115	42790	28861	tggtttattgacatggca	N/A	cctta/tg	ca/cctta	13930
ERV4	CrocERV29	Gaga-2153_3-P00001	2153	210313	218301	N/A	agcaagggggcatg	cctgtt/tg	ca/cctgtt	7989
ERV4	CrocERV29	Gaga-2393_1-P00001	2393	101495	111884	tggtgtcacaaacaggat	aagaagagagagagaggct	ttggg/tg	ca/ttggg	10390
ERV4	CrocERV29	Gaga-24477-P00001	24477	25011	32751	tggcgtcatgaacaggtt	agagagagagagagtgattg	tcacag/aa	ca/ccacag	7741
ERV4	CrocERV29	Gaga-3350-S00001	3350	31048	21845	tggtgtcacgaacaggat	agcaagggggcatg	gctga/tg	ca/gctga	9204
ERV4	CrocERV29	Gaga-4911-P00001	4911	20961	30017	N/A	aacaagggggcatg	acct/tg	ca/acct	9057
ERV4	CrocERV29	Gaga-6635_1-P00001	6635	21005	29450	tggaagcagaggctgcagc	agcaagggggcatg	gggacc/tg	ca/gggact	8446
ERV4	CrocERV29	Gaga-7393-S00001	7393	65553	57361	N/A	agcaagggggcatg	N/A	N/A	8193
ERV4	CrocERV29	Gaga-8126-P00001	8126	9496	19271	tggcatcacgaacaggat	agagagagagagagagctg	aactc/tg	ca/aactc	9776
ERV4	CrocERV29	Gaga-8307_1-S00001	8307	34346	24688	tggcatcatgacacttac	agcaagggggcatg	tcaac/tg	ca/tcaac	9659
ERV4	CrocERV29	Gaga-886-P00001	886	26314	34907	N/A	agcaagggggcatg	N/A	N/A	8594
ERV4	CrocERV30	Almi-JH731433_2-P00001	JH731433	112371	119782	tggaccggcttgactgcc	N/A	ttacc/tg	ca/ttacc	7412
ERV4	CrocERV30	Almi-JH732026_9-S00001	JH732026	815951	808557	N/A	agcaagggggcatg	gacgt/tg	ca/gacgt	7395
ERV4	CrocERV30	Almi-JH732936_3-P00001	JH732936	268804	276572	tggcgtcatgaacaggat	agcaagggggcatg	cttag/tg	ca/cttag	7769
ERV4	CrocERV30	Almi-JH733825_6-S00001	JH733825	539802	531984	tggcgtcacgaacaggat	agcaagggggcatg	agcta/tg	ca/agcta	7819
ERV4	CrocERV30	Almi-JH737277_5-P00001	JH737277	479842	487251	tggcgtcacgaacaggat	agcaagggggcatg	tctccc/cg	ca/gctccc	7410
ERV4	CrocERV30	Almi-JH737618_2-P00001	JH737618	207402	214812	N/A	agcaagggggcatg	gacgt/tg	ca/gacgt	7411
ERV4	CrocERV30	Almi-JH739713-P00001	JH739713	10278	18386	tggcgacgaggatggga	agcaagggggcatg	atcc/tg	ca/atcc	8109
ERV4	CrocERV30	Almi-JH739785-S00001	JH739785	12995	5136	N/A	agcaagggggcatg	ccacca/tg	ca/ccacca	7860
ERV4	CrocERV31	Almi-JH732083_6-P00001	JH732083	524243	531286	tggcgacgaggatggga	aataagagggaggagt	atcaa/tg	ca/atcaa	7044
ERV4	CrocERV31	Almi-JH732193_1-S00001	JH732193	13286	5879	tggcgtcacgaacaggat	N/A	acagg/tg	ca/acagg	7408
ERV4	CrocERV31	Almi-JH733180_2-S00001	JH733180	168054	160472	N/A	N/A	gccc/tg	ca/gccc	7583
ERV4	CrocERV31	Almi-JH733486_6-S00001	JH733486	569325	561671	tggcgtcacgaacaggat	N/A	caaat/tg	ca/caaat	7655
ERV4	CrocERV31	Almi-JH733879_3-S00001	JH733879	240727	233214	tggcgtcacgaacaggat	N/A	gtctg/tt	cc/gtctg	7514
ERV4	CrocERV31	Almi-JH734924_2-S00001	JH734924	203130	195507	tggcgtcacgaacaggat	N/A	cacac/tg	ca/cacac	7624
ERV4	CrocERV31	Almi-JH736268-P00001	JH736268	69666	79606	tggagctgcaggtcattg	N/A	tgng/tg	ca/aggg	9941
ERV4	CrocERV31	Almi-JH739720_2-P00001	JH739720	156927	164098	tggcgtcacgaacaggat	N/A	cgtcg/tg	ca/agtcg	7172
ERV4	CrocERV32	Almi-JH731301_12-S00001	JH731301	1119323	1111490	tggcgtcatgaacaggat	N/A	cgcc/tg	ca/cgac	7834
ERV4	CrocERV32	Almi-JH734018_1-S00001	JH734018	107574	99592	tggcgtcacgaacaggat	N/A	tatgg/tg	ca/tatgg	7983
ERV4	CrocERV32	Almi-JH734018_2-S00001	JH734018	107483	100009	tggttataacacaaacaa	N/A	aagaaa/tg	ca/aacaaa	7475
ERV4	CrocERV33	Almi-JH732970_8-S00001	JH732970	799680	792354	tggtgcaatggaaaattc	aggcaagggggcatg	gcaaa/ta	ca/gtaaa	7327
ERV4	CrocERV33	Almi-JH734543_1-P00001	JH734543	65095	72990	tggcgtcacgaacaggat	N/A	gaaag/tg	ca/gaaag	7896
ERV4	CrocERV33	Almi-JH736801_6-S00001	JH736801	608432	600804	tggcgtcacgaacaggat	N/A	aaacc/tg	ca/aaacc	7629
ERV4	CrocERV33	Almi-JH736964_5-S00001	JH736964	429437	421608	tggcgtcatgaacaggat	N/A	atgcg/tg	ca/atgcg	7830
ERV4	CrocERV33	Almi-JH737424_4-S00001	JH737424	329960	322172	tggcatcacgaacaggat	N/A	caac/tg	ca/caac	7789
ERV4	CrocERV33	Almi-JH739369_10-P00001	JH739369	983658	991574	tggcatcacgaacaggat	N/A	tgta/tg	ca/tgta	7917
ERV4	CrocERV34	Crpo-14388_2-P00001	14388	202972	212051	tgggaggagaagattcct	N/A	cgatgc/tg	ca/ttttgc	9080
ERV4	CrocERV34	Gaga-10324_1-S00001	10324	32490	21879	tggtgtaaggacataggc	agcaagggggcatg	ctaatg/tg	ca/atgatt	10612
ERV4	CrocERV34	Gaga-15218_1-S00001	15218	28596	21037	tgggatccccgggtggga	N/A	caaaaa/ag	ca/caacca	7560
ERV4	CrocERV34	Gaga-30847-P00001	30847	30662	38065	tggcgacgaggatggga	aaaagcgggcgtg	gcagg/tg	ga/gcagt	7404
ERV4	CrocERV35	Crpo-14757-S00001	14757	12560	5398	tggcgaaggcgaaagaga	N/A	aagtc/tg	ca/atgtc	7163
ERV4	CrocERV36	Gaga-6416-P00001	6416	77	10584	tggcgtagtcggcaggat	aagaagaaggggatgtg	acaga/tg	cg/acaga	10508
Unknown	CrocERV37	Almi-JH733547-S00001	JH733547	72245	61402	tggtggagaacacaggca	aaggggtggggaggggtg	ngggg/gg	ca/aggag	10844
Unknown	CrocERV37	Almi-JH735796_10-S00001	JH735796	966897	957346	tggtggagaacgcaggca	aaagagggagtaaatctg	tgtatg/tg	ga/tcaatg	9552
Unknown	CrocERV38	Crpo-773_2-S00001	773	191733	182385	tggactctgatttggttt	aagggagggatgtg	ttttta/ca	ga/ttttga	9349	orthologous to Gaga-12171-S00001
Unknown	CrocERV38	Gaga-12171-S00001	12171	41153	31540	tggaggcacctctgggaa	N/A	tgaaa/tt	ta/ggaaa	9614	orthologous to Crpo-773_2-S00001
Unknown	CrocERV39	Almi-JH732921_2-S00001	JH732921	140837	130969	tggaagaaacagatcgtc	aaaaagaaagaaggtagggagaatg	tggatt/ta	ca/aggatt	9869
Unknown	CrocERV40	Gaga-10111-S00001	10111	65174	53750	tggcgtagttggcaggat	agagaaacaaaagaggttg	agcaag/tg	ca/agtagg	11425
