# Supplementary material for: Evolution and gene capture in ancient endogenous retroviruses - insights from the crocodilian genomes
Source: Retrovirology. 2014 Dec 12;11:71. doi: 10.1186/s12977-014-0071-2 (PMC4299795; doi:10.1186/s12977-014-0071-2)
Supplement: Additional file 5: — CrocERV_Pol_proteins.fas. Fasta file containing the 295 pol protein sequences used to define the CrocERV families. [file 12977_2014_71_MOESM5_ESM.zip]

Archive with 1 entries (1 files):
- 12977_2014_71_MOESM6_ESM.fas
